# Supplementary material for: Clonal relatedness between lobular carcinoma in situ and synchronous malignant lesions
Source: Breast Cancer Res. 2012 Jul 9;14(4):R103. doi: 10.1186/bcr3222 (PMC3680923; doi:10.1186/bcr3222)
Supplement: Additional file 3 — Genome-wide plots, analogous to Figure 2. [file bcr3222-S3.ZIP]

Archive with 1 entries (1 files):
- genomewideplots revision.pdf
