# Supplementary material for: Clonal relatedness between lobular carcinoma in situ and synchronous malignant lesions
Source: Breast Cancer Res. 2012 Jul 9;14(4):R103. doi: 10.1186/bcr3222 (PMC3680923; doi:10.1186/bcr3222)
Supplement: Additional file 4 — Magnified version of genome-wide plots with detailed marker plots and segmentation on a chromosome-arm-specific basis. [file bcr3222-S4.ZIP]

Archive with 17 entries (17 files):
- Case 114 a.pdf
- Case 110 ID.pdf
- Case 110 DS.pdf
- Case 107.pdf
- Case 095 ID.pdf
- Case 095 DS.pdf
- Case 093.pdf
- Case 084.pdf
- Case 083.pdf
- Case 076.pdf
- Case 043.pdf
- Case 032.pdf
- Case 126.pdf
- Case 122.pdf
- Case 121.pdf
- Case 120.pdf
- Case 114 b.pdf
